# Supplementary material for: Identification and validation of CDC20 and ITCH as ubiquitination related biomarker in idiopathic pulmonary fibrosis
Source: Hereditas. 2025 Apr 1;162:50. doi: 10.1186/s41065-025-00401-y (PMC11959808; doi:10.1186/s41065-025-00401-y)
Supplement: Supplementary file 1 — Supplementary Material 1 [file 41065_2025_401_MOESM1_ESM.xlsx]

## Sheet: Sheet1
Table S1 GO enrichment analysis of differentially expressed ubiquitination related genes
ONTOLOGY	ID	Description	GeneRatio	BgRatio	RichFactor	FoldEnrichment	zScore	pvalue	p.adjust	qvalue	geneID	Count
BP	GO:0043161	proteasome-mediated ubiquitin-dependent protein catabolic process	15/53	389/18888	0.0385604	13.7421	13.4703	1.19326e-13	1.9462e-10	1.33896e-10	IL33/MTA1/KBTBD6/FBXO6/PSMB10/RNF180/SKP2/FBXL13/CDC20/HECTD3/FBXO22/PSMD12/ITCH/TRIB3/PELI1	15
BP	GO:0031398	positive regulation of protein ubiquitination	9/53	108/18888	0.0833333	29.6981	15.8655	1.67268e-11	1.36407e-08	9.38461e-09	MTA1/RNF180/NDFIP1/SKP2/CDC14B/CDC20/TRIB3/PELI1/FAM107A	9
BP	GO:1903320	regulation of protein modification by small protein conjugation or removal	11/53	241/18888	0.0456432	16.2662	12.6524	5.52304e-11	2.61825e-08	1.80132e-08	MTA1/RNF180/NDFIP1/SKP2/CDC14B/CDC20/ITCH/TRIB3/TNFAIP3/PELI1/FAM107A	11
BP	GO:1901873	regulation of post-translational protein modification	11/53	246/18888	0.0447154	15.9356	12.5078	6.88467e-11	2.61825e-08	1.80132e-08	MTA1/RNF180/NDFIP1/SKP2/CDC14B/CDC20/ITCH/TRIB3/TNFAIP3/PELI1/FAM107A	11
BP	GO:1903322	positive regulation of protein modification by small protein conjugation or removal	9/53	130/18888	0.0692308	24.6723	14.3666	8.989e-11	2.61825e-08	1.80132e-08	MTA1/RNF180/NDFIP1/SKP2/CDC14B/CDC20/TRIB3/PELI1/FAM107A	9
BP	GO:1901875	positive regulation of post-translational protein modification	9/53	131/18888	0.0687023	24.4839	14.3074	9.63181e-11	2.61825e-08	1.80132e-08	MTA1/RNF180/NDFIP1/SKP2/CDC14B/CDC20/TRIB3/PELI1/FAM107A	9
BP	GO:0031396	regulation of protein ubiquitination	10/53	198/18888	0.0505051	17.9989	12.7551	1.68185e-10	3.91871e-08	2.69602e-08	MTA1/RNF180/NDFIP1/SKP2/CDC14B/CDC20/TRIB3/TNFAIP3/PELI1/FAM107A	10
BP	GO:0045732	positive regulation of protein catabolic process	10/53	205/18888	0.0487805	17.3843	12.5117	2.36491e-10	4.82147e-08	3.3171e-08	IL33/RNF180/NDFIP1/TRIM32/CDC20/FBXO22/ITCH/MYLIP/TRIB3/TNFAIP3	10
BP	GO:0000209	protein polyubiquitination	10/53	267/18888	0.0374532	13.3475	10.7788	3.07574e-09	5.57393e-07	3.83478e-07	DZIP3/DDB2/KBTBD6/RNF180/TRIM32/SKP2/FBXO22/ITCH/TNFAIP3/PELI1	10
BP	GO:0016579	protein deubiquitination	7/53	112/18888	0.0625	22.2736	11.978	2.62543e-08	4.28208e-06	2.94601e-06	USP46/STAMBPL1/USP30/USP18/ITCH/YOD1/TNFAIP3	7
CC	GO:0031461	cullin-RING ubiquitin ligase complex	8/53	185/19894	0.0432432	16.2317	10.7574	2.97934e-08	3.81356e-06	3.10479e-06	KLHL13/DDB2/KBTBD6/FBXO6/SKP2/FBXL13/CDC20/KLHL2	8
CC	GO:0000151	ubiquitin ligase complex	9/53	318/19894	0.0283019	10.6234	8.94096	1.45394e-07	9.30523e-06	7.57581e-06	KLHL13/DDB2/KBTBD6/UBAC1/FBXO6/SKP2/FBXL13/CDC20/KLHL2	9
CC	GO:0031463	Cul3-RING ubiquitin ligase complex	3/53	39/19894	0.0769231	28.8737	9.00531	0.000152471	0.00650545	0.00529638	KLHL13/KBTBD6/KLHL2	3
CC	GO:0019005	SCF ubiquitin ligase complex	3/53	65/19894	0.0461538	17.3242	6.81311	0.000693993	0.0208876	0.0170055	FBXO6/SKP2/FBXL13	3
CC	GO:0031011	Ino80 complex	2/53	16/19894	0.125	46.9198	9.49686	0.000815922	0.0208876	0.0170055	INO80B/INO80E	2
CC	GO:0070603	SWI/SNF superfamily-type complex	3/53	93/19894	0.0322581	12.1083	5.54949	0.00195632	0.0417348	0.0339782	MTA1/INO80B/INO80E	3
CC	GO:0097346	INO80-type complex	2/53	27/19894	0.0740741	27.8043	7.20323	0.00234223	0.0428294	0.0348693	INO80B/INO80E	2
MF	GO:0004842	ubiquitin-protein transferase activity	16/52	450/18522	0.0355556	12.6646	13.2915	5.2573e-14	9.51571e-12	7.24954e-12	KLHL13/DZIP3/TRIM36/DDB2/HLTF/FBXO6/FANCL/RNF180/TRIM32/HECTD3/FBXO22/TRIM69/ITCH/MYLIP/TNFAIP3/PELI1	16
MF	GO:0019787	ubiquitin-like protein transferase activity	16/52	481/18522	0.033264	11.8484	12.7911	1.46604e-13	1.32676e-11	1.0108e-11	KLHL13/DZIP3/TRIM36/DDB2/HLTF/FBXO6/FANCL/RNF180/TRIM32/HECTD3/FBXO22/TRIM69/ITCH/MYLIP/TNFAIP3/PELI1	16
MF	GO:0016755	aminoacyltransferase activity	16/52	498/18522	0.0321285	11.4439	12.5358	2.4972e-13	1.50664e-11	1.14784e-11	KLHL13/DZIP3/TRIM36/DDB2/HLTF/FBXO6/FANCL/RNF180/TRIM32/HECTD3/FBXO22/TRIM69/ITCH/MYLIP/TNFAIP3/PELI1	16
MF	GO:0101005	deubiquitinase activity	7/52	115/18522	0.0608696	21.6813	11.8042	3.14194e-08	1.42173e-06	1.08314e-06	USP46/STAMBPL1/MPND/USP30/USP18/YOD1/TNFAIP3	7
MF	GO:0061630	ubiquitin protein ligase activity	10/52	352/18522	0.0284091	10.1191	9.16529	4.21173e-08	1.52465e-06	1.16155e-06	DZIP3/HLTF/FBXO6/FANCL/RNF180/TRIM32/TRIM69/ITCH/MYLIP/PELI1	10
MF	GO:0019783	ubiquitin-like protein peptidase activity	7/52	127/18522	0.0551181	19.6326	11.1796	6.24599e-08	1.78247e-06	1.35798e-06	USP46/STAMBPL1/MPND/USP30/USP18/YOD1/TNFAIP3	7
MF	GO:0061659	ubiquitin-like protein ligase activity	10/52	371/18522	0.0269542	9.60087	8.87932	6.89355e-08	1.78247e-06	1.35798e-06	DZIP3/HLTF/FBXO6/FANCL/RNF180/TRIM32/TRIM69/ITCH/MYLIP/PELI1	10
MF	GO:0044389	ubiquitin-like protein ligase binding	8/52	324/18522	0.0246914	8.79487	7.51052	3.0977e-06	7.00855e-05	5.33946e-05	HLTF/TP53/FANCL/MID1/ITCH/YOD1/NFKBIA/TRIB3	8
MF	GO:0061578	K63-linked deubiquitinase activity	3/52	15/18522	0.2	71.2385	14.4395	9.27288e-06	0.000186488	0.000142076	STAMBPL1/YOD1/TNFAIP3	3
MF	GO:0004843	cysteine-type deubiquitinase activity	5/52	108/18522	0.0462963	16.4904	8.56644	1.28318e-05	0.000232256	0.000176944	USP46/USP30/USP18/YOD1/TNFAIP3	5
