# Supplementary material for: Identification and validation of CDC20 and ITCH as ubiquitination related biomarker in idiopathic pulmonary fibrosis
Source: Hereditas. 2025 Apr 1;162:50. doi: 10.1186/s41065-025-00401-y (PMC11959808; doi:10.1186/s41065-025-00401-y)
Supplement: Supplementary file 2 — Supplementary Material 2 [file 41065_2025_401_MOESM2_ESM.xlsx]

## Sheet: Sheet1
Table S2 KEGG pathway enrichment analysis of differentially expressed ubiquitination related genes.
ID	Description	GeneRatio	BgRatio	RichFactor	FoldEnrichment	zScore	pvalue	p.adjust	qvalue	geneID	Count
hsa04120	Ubiquitin mediated proteolysis	9/34	142/8859	0.0633803	16.5143	11.5676	2.0207e-09	2.50567e-07	1.72292e-07	KLHL13/DDB2/FANCL/TRIM32/SKP2/MID1/CDC20/ITCH/SOCS3	9
hsa05169	Epstein-Barr virus infection	8/34	204/8859	0.0392157	10.218	8.26738	7.48123e-07	4.63837e-05	3.18937e-05	DDB2/TP53/SKP2/CCNA2/PSMD12/NFKBIA/TNFAIP3/MYC	8
hsa04110	Cell cycle	7/34	158/8859	0.0443038	11.5437	8.3002	1.80366e-06	7.45512e-05	5.12619e-05	TP53/CDK1/SKP2/CCNA2/CDC14B/CDC20/MYC	7
hsa05222	Small cell lung cancer	5/34	93/8859	0.0537634	14.0085	7.82743	2.50278e-05	0.000770192	0.000529589	DDB2/TP53/SKP2/NFKBIA/MYC	5
hsa05161	Hepatitis B	6/34	163/8859	0.0368098	9.59112	6.87122	3.10561e-05	0.000770192	0.000529589	DDB2/TP53/CCNA2/IFIH1/NFKBIA/MYC	6
hsa05203	Viral carcinogenesis	6/34	205/8859	0.0292683	7.62611	5.95768	0.000111699	0.00230844	0.0015873	TP53/CDK1/SKP2/CCNA2/CDC20/NFKBIA	6
hsa05220	Chronic myeloid leukemia	4/34	77/8859	0.0519481	13.5355	6.85711	0.000200756	0.00355626	0.0024453	DDB2/TP53/NFKBIA/MYC	4
hsa05216	Thyroid cancer	3/34	37/8859	0.0810811	21.1264	7.61436	0.00036711	0.0056902	0.00391262	DDB2/TP53/MYC	3
hsa05164	Influenza A	5/34	173/8859	0.0289017	7.5306	5.38414	0.00047125	0.00649278	0.00446447	IL33/IFIH1/NFKBIA/NLRP3/SOCS3	5
hsa04668	TNF signaling pathway	4/34	119/8859	0.0336134	8.75828	5.28851	0.00105136	0.0130369	0.00896424	ITCH/NFKBIA/TNFAIP3/SOCS3	4
